# Supplementary material for: Expression Pattern and Functional Characterization of PISTILLATA Ortholog Associated With the Formation of Petaloid Sepals in Double-Flower Eriobotrya japonica (Rosaceae)
Source: Front Plant Sci. 2020 Jan 17;10:1685. doi: 10.3389/fpls.2019.01685 (PMC6978688; doi:10.3389/fpls.2019.01685)
Supplement: Supplementary file 2 [file DataSheet_1.zip]

Archive with 7 entries (7 files):
- the image Captions for the blots.doc
- 1 Actin of the double and single flower E. japonica in semi-quantitative RT-PCR.tif
- 1-1 Caption Actin of the double and single flower E. japonica in semi-quantitative RT-PCR.tif
- 2 EjPI in double-flower E. japonica.tif
- 2-1 Caption EjPI in double-flower E. japonica.tif
- 3 EjPI in single-flower E. japonica.tif
- 3-1  Caption EjPI in single-flower E. japonica.tif
